# Supplementary material for: Reciprocal regulation of RIG-I and XRCC4 connects DNA repair with RIG-I immune signaling
Source: Nat Commun. 2021 Apr 12;12:2187. doi: 10.1038/s41467-021-22484-7 (PMC8041803; doi:10.1038/s41467-021-22484-7)
Supplement: Supplementary file 4 — Source Data [file 41467_2021_22484_MOESM4_ESM.xlsx]

## Sheet: Fig.1
								1e
		1a							EV			RIG-I
									1.03037	0.923654	1.04597	0.315886	0.265667	0.351867
								1c
									4-OHT-			4-OHT+
									1.09674	1.04177	0.861485	0.257679	1.06015	1.11544
									0.632313	0.624158	0.62715	3.86954	1.91471	3.55431
									0.605686	1.64942	0.744901	0.630574	0.592964	0.968071
									1.42762	1.84963	1.92807	6.26892	10.3752	9.52089
								1f				1h
									EV	RIG-I			NC	sh1-RIG-I	sh2-RIG-I
									0.936844	0.460869			0.935317	1.94897	1.70518
		1b							0.992162	0.484464			1.01932	1.76581	1.81194
									1.07585	0.510853			1.04889	1.9104	1.83575
								1g
									NC			sh1-RIG-I			sh2-RIG-I
									1.03831	0.961178	1.00053	1.61811	2.32015	2.02719	2.16333	2.10882	2.1148
								1i
									NC			sh1-RIG-I			sh2-RIG-I
									0.971366	1.00441	1.02423	1.6652	1.64538	1.55947	1.5	1.52643	1.5859
						1k											1l
							NC	sh1-RIG-I	sh2-RIG-I	NC	sh1-RIG-I	sh2-RIG-I	NC	sh1-RIG-I	sh2-RIG-I			EV	RIG-I	EV	RIG-I	EV	RIG-I	EV	RIG-I
							0	1	1	45	49	3	4	1	3			3	0	31	2	4	3	1	0
							0	5	0	48	29	25	30	1	7			6	0	27	12	8	27	3	17
							5	0	2	40	34	78	28	0	3			4	4	27	20	6	0	8	24
							17	0	1	7	32	54	1	4	0			0	0	56	70	20	16	10	15
							0	0	0	68	60	45	6	19	3			0	4	52	85	23	13	1	27
							8	0	0	45	85	72	31	6	0			0	1	40	43	1	1	30	45
							0	6	8	52	96	0	50	10	5			0	5	33	14	18	4	10	3
							0	0	0	56	26	26	24	24	1			0	4	26	34	21	5	17	0
							0	0	6	41	71	66	58	16	7			0	0	47	33	15	19	0	65
							0	0	2	55	67	58	15	5	2			0	0	71	30	2	0	4	22
							3	0	0	44	15	19	22	12	5			0	0	14	60	22	14	1	12
							0	0	1	39	39	39	6	4	15			0	2	47	4	7	22	5	73
							0	0	22	88	6	58	0	1	0			0	0	20	18	4	31	16	20
							13	2	3	53	31	5	22	11	26			0	3	21	74	12	7	3	16
							0	0	3	67	57	32	2	14	7			1	0	55	31	19	8	6	1
							0	5	5	23	49	7	28	1	7			0	0	59	56	34	6	3	8
							0	0	0	88	55	33	31	22	6			0	0	39	3	0	7	16	6
							3	2	12	26	67	23	29	6	1			1	0	29	42	1	9	1	24
							0	0	7	50	54	60	18	9	6			2	1	26	6	40	0	0	30
							0	0	7	55	13	15	40	16	2			0	0	41	11	6	36	7	41
							0	0	0	48	58	51	26	10	2			1	2	39	49	8	39	2	21
							2	0	0	19	60	52	2	8	0			1	12	38	42	13	16	0	4
							25	0	0	32	57	29	0	1	4			0	1	35	35	0	40	0	0
							0	0	2	80	43	42	20	18	20			0	0	34	39	6	11	0	11
							0	0	1	52	46	30	0	18	5			0	1	33	35	1	12	0	10
							0	0	2	55	75	24	18	6	4			0	0	41	41	7	23	0	21
							0	0	6	24	52	93	0	16	1			0	0	38	20	16	39	13	19
							7	0	0	26	44	21	39	2	6			0	0	58	34	37	39	0	46
							0	0	0	21	51	50	47	1	12			0	2	22	64	3	3	1	6
							0	0	0	32	56	10	0	10	5			4	0	0	43	1	40	0	9
							0	0	2	51	52	17	21	0	1			7	3	63	19	6	8	4	22
							0	0	0	31	24	11	0	0	2			1	0	16	20	34	14	4	8
							0	0	0	20	55	28	0	7	10			0	11	55	24	11	1	9	19
							0	0	0	55	64	30	10	8	15			5	0	26	13	0	2	1	40
							0	0	0	34	107	9	0	1	9			31	1	55	80	7	0	7	0
							0	0	0	44	55	111	0	5	5			6	3	31	24	13	4	11	18
							0	0	0	41	70	42	0	4	0			0	0	48	36	4	12	4	9
							0	0	2	56	75	111	13	3	16			0	1	17	35	13	23	0	9
							0	0	5	50	41	52	0	5	5			0	1	0	39	19	18	0	5
							0	0	2	35	21	55	14	9	16			0	2	11	19	3	31	1	23
							0	0	0	33	66	38	30	0	3			0	0	0	30	2	43	12	10
							0	0	0	41	197	42	0	1	2			0	2	0	32	2	11	15	4
							0	0	0	41	58	59	0	4	8			5	1	0	36	6	4	2	59
							0	0	0	35	60	50	0	1	2			0	6	44	18	28	16	26	9
							0	0	0	45	0	78	8	3	1			0	1	0	31	24	59	9	12
							0	0	2	32	0	7	0	15	1			1	0	0	34	34	20	5	9
							0	0	0	39	42	32	5	1	16			1	0	61	10	0	22	0	7
							0	0	0	53	0	20	34	12	10			1	0	55	42	3	37	3	36
							0	0	0	50	0	67	12	4	18			1	0	27	14	9	13	4	26
							0	0	0	18	0	36	18	9	3			0	0	0	46	13	9	1	14
							5	0	2	49	0	57	20	6	20			1	5	0	8	10	16	3	25
							0	0	0	10	0	71	70	12	0			0	5	0	50	0	17	1	1
							0	0	2	47	80	30	0	6	17			0	1	0	43	9	71	0	20
							4	0	0	39	43	10	2	7	16			2	14	0	16	0	38	9	19
							3	0	0	35	0	60	3	10	4			0	0	0	4	14	8	1	20
							1	0	1	41	0	40	0	14	13			0	0	0	26	11	11	6	9
							8	0	15	60	55	51	21	6	4			0	0	0	77	18	15	2	0
							9	0	1	40	50	37	0	39	12			0	4	0	32	10	6	1	51
							0	0	0	46	41	34	40	17	6			0	0	39	35	1	0	3	10
							0	0	1	40	62	42	20	3	17			0	0	68	30	44	11	1	10
							2	0	6	50	52	58	69	9	9			0	3	89	54	0	4	0	40
							0	0	0	92	97	32	11	7	12			0	4	1	23	8	37	10	44
							0	0	0	63	40	58	26	2	3			0	7	35	35	10	2	11	20
							0	0	3	48	0	43	10	1	8			0	0	40	73	14	13	4	5
							1	0	1	58	30	16	9	3	20			0	0	33	32	7	47	0	26
							0	0	0	41	0	78	0	2	15			0	0	41	15	1	1	1	26
							0	0	0	54	0	50	22	7	1			0	0	42	32	7	9	0	18
							0	18	3	6	0	59	16	3	8			1	2	0	21	17	2	10	4
							0	0	0	49	0	67	4	0	5			0	1	0	21	29	0	1	14
							0	0	0	29	69	44	24	4	10			0	0	0	48	2	13	0	40
							17	3	0	76	35	39	50	0	4			0	0	0	38	21	21	0	2
							0	8	1	50	85	46	17	0	21			0	6	37	29	16	11	15	18
							12	8	0	36	62	40	10	6	3			0	0	0	0	7	50	5	17
							0	0	2	79	30	55	29	6	11			0	0	0	21	3	5	1	0
							1	0	1	55	63	75	0	8	3			0	0	37	27	12	16	12	3
							0	0	0	18	86	66	7	11	2			10	0	23	30	30	9	10	16
							0	0	3	31	15	50	1	0	3			1	1	41	36	0	20	1	3
							0	0	7	22	55	47	4	0	0			0	0	40	17	28	60	3	2
							2	0	1	13	42	25	30	9	8			1	10	15	18	0	0	3	12
							24	0	0	49	64	17	10	28	1			0	1	56	0	0	14	0	21
							2	0	0	28	64	81	41	1	1			12	0	23	21	18	17	0	34
							0	0	0	43	16	97	36	1	22			0	2	2	62	13	31	3	21
							1	3	12	66	25	113	0	0	15			0	0	60	0	14	7	14	55
							0	1	16	78	61	29	0	15	3			0	0	37	0	6	16	0	0
							19	0	0	19	68	89	0	0	1			0	0	55	1	12	16	1	0
							0	2	0	33	67	33	8	34	0			1	0	65	7	22	9	3	0
							2	1	0	23	42	54	9	12	4			0	0	36	2	2	8	13	0
							2	0	0	75	73	40	0	24	1			3	0	41	23	0	31	0	0
							0	6	11	53	27	61	6	1	7			0	4	52	11	12	10	0	0
							0	0	5	80	57	62	2	5	0			0	7	34	7	3	4	5	0
							8	0	9	60	39	60	19	0	1			0	12	31	22	11	3	19	0
							9	0	4	56	29	34	51	0	6			0	0	35	22	2	11	6	20
							13	0	0	45	54	44	25	0	7			0	9	28	18	6	41	2	0
							0	0	31	32	57	51	43	23	0			0	2	35	41	0	9	11	0
							20	0	35	30	34	63	58	10	0			0	8	53	89	0	36	23	0
							0	0	9	55	47	15	22	5	0			0	1	30	44	0	60	4	0
							0	0	22	61	38	60	0	3	0			0	8	42	47	13	11	13	0
							9	0	7	34	26	52	6	5	3			2	0	28	41	0	0	6	0
							0	0	6	37	48	67	34	13	4			1	1	46	36	3	12	10	0
							1	0	0	37	45	49	27	5	0			4	1	9	30	0	9	0	0

## Sheet: Fig.2
							2c
								DSB1			DSB2
								0.792042	1.40923	0.798741	0.822574	1.24794	0.929389
								0.333318	2.05051	0.807647	1.27697	1.64932	0.646017
								5.79805	5.71163	4.42847	7.89403	7.63826	15.2288
								1.55749	3.97649	2.67204	1.86471	3.83227	3.42898
						2d
								EV			RIG-I
							NC shRNA	1.08371	0.98424	1.02884	0.489686	0.492735	0.515568
							XRCC4 shRNA	0.245428	0.23957	0.18542	0.237659	0.290402	0.310688
2a							2b

## Sheet: Fig.3
	3a							3g
													3d								3b
														DSB1			DSB2
														0.447082	1.67995	0.872951	0.750279	0.938067	1.31175
														1.47926	0.569035	1.14463	2.38791	1.4053	1.80406
														12.7439	9.35901	13.6039	13.9957	19.9112	26.8571
														3.55945	6.10819	3.13106	8.4412	8.35965	6.19607
													3e
														DSB1			DSB2
														1.03659	0.836697	1.12676	1.0713	1.30227	0.626318
														1.57776	2.03166	0.659984	0.038906	0.6226	0.472204
														3.44287	2.98845	5.38129	4.59509	8.73297	7.11771
														1.57464	1.89023	1.52207	2.14272	1.7155	2.48306
													3c
														DSB1			DSB2
														0.879305	0.862646	1.25804	0.911057	1.42525	0.663695
														0.91086	1.30972	0.828294	0.171983	0.333046	0.291228
														6.43298	6.06578	4.57146	16.0459	14.3361	14.4001
														5.55115	5.8857	4.68503	16.2973	16.9055	9.62914
	3h				3f
											3i
												EV				RIG-I WT				RIG-I ΔCTD
												1.00235	1.09826	1.03247	0.86691	0.406542	0.410894	0.61856	0.636903	0.900603	0.981157	0.889718	0.874123

## Sheet: Fig.4
																							4e		NC					sh-RIG-I					NC+IR					sh-RIG-I+IR
						4f																		0	125.001	123.525	82.026	81.648	80.631	116.614	112.091	89.376	85.6745	84.7	111.6	109.651	92.512	92.3355	92.2625	102.528	100.352	92.5965	105.593	103.518
							EV			EV			RIG-I			NU-7441								8	223.925	272.512	222.784	147.368	196.2	110.446	166.464	178.024	242.406	245.191	152.626	129.514	101.338	137.924	112.091	190.782	184.493	184.19	145.8	170.912
							1.37192	0.824123	0.884466	113.018	106.428	126.305	61.5637	78.3186	75.3263	72.8823	69.1762	33.8346						16	790.37	735	725	471.3	461.709	671.495	663.988	686.686	426.275	420.25	138.6	245.48	174.902	138.384	314.113	426.974	412.065	349.496	428.968	298.519
																								24	1278.4	1256.38	1170.41	1150.58	983.213	968.832	838.111	1088.55	1072.51	1066.24	428.546	346.788	199.962	341.005	255.938	747.194	692.224	456.896	677.082	440.896
						4g
							EV			EV			RIG-I			EV			RIG-I
							1.37192	0.824123	0.884466	107.761	123.506	123.931	54.9791	71.5095	78.7737	49.5044	60.7591	64.5139	26.6992	66.7665	63.4669		4c		NC			sh1-RIG-I			sh2-RIG-I
																								0	96.6102	91.5254	111.864	101.538	96.9231	101.538	104.18	91.6398	104.18
																								0.5	86.4407	76.2712	81.3559	78.4616	69.2308	75.6923	81.9935	77.1704	82.9582
						4h																		2	32.5424	19.322	30.5085	64.6154	51.6923	60	72.3472	59.807	64.6302
								EV			RIG-I WT			RIG-I ΔCTD										3	26.4407	13.2203	15.2542	34.1539	39.6923	43.3846	39.5498	46.3022	40.5145
							MOCK	1.76857	1.30001	1.73762	1.19843	1.01298	0.823744	1.3072	0.893613	1.6135
							GFP+ lentivirus	95.4694	61.8574	82.4228	36.9169	32.3932	32.7402	69.3928	67.9884	77.6164							4d		WT			RIG-I KO
																								0	105.145	98.3923	96.463	105.263	94.7368	100
																								0.5	77.1704	80.0643	77.1704	87.3684	84.2105	89.4737
						4j																		2	28.9389	24.1157	33.7621	69.4737	54.7368	74.7368
							NC				sh1-RIG-I				sh2-RIG-I									3	11.5756	15.4341	22.1865	51.5789	40	31.5789
							0.892409	1.44086	0.863827	0.900309	2.2124	2.06002	2.151	1.99897	1.98357	1.98088	2.04069	1.96338
						4k																	4a		EV			RIG-I
							NC			sh1-RIG-I			sh2-RIG-I											0	98.7805	97.561	103.659	97.9079	100.418	101.674
							31.5083	25.3004	39.4996	62.367	78.729	58.4166	67.4664	69.7568	63.7559									0.5	81.4815	92.5	88.2353	70.5128	80	87.6543
																								1	71.6049	77.5	84.7059	51.2821	51.25	60.4938
				4i																				2	50.6173	60	63.5294	20.5128	30	14.8148
																							4b		EV			RIG-I			XRCC4 shRNA+EV			XRCC4 shRNA+RIG-I
																								0	103.484	97.2125	99.3031	102.389	97.2696	100.341	101.01	95.9596	103.03	101.98	96.0396	101.98
																								0.5	90.9091	95.6989	88.4211	90	80	87.7551	90	80	87.2549	90.2913	80.4124	87.3786
																								1	85.8586	87.0968	74.7368	71	70.5263	61.2245	51	61.0526	46.0784	40.7767	54.6392	50.4854
																								2	63.6364	65.5914	53.6842	30	20	32.6531	15	15.7895	22.549	19.4175	15.4639	12.6214

## Sheet: Fig.5
5a																					5h
					5d
							MOCK			3p-hpRNA
						NC	0.665228	1.19398	1.25903	2141.25	3881.49	4219.77
						XRCC4 shRNA-1	0.926743	1.44574	1.25989	597.766	728.559	695.108
						XRCC4 shRNA-2	0.898751	0.811448	0.875943	558.949	778.338	752.792
					5e
							MOCK			3p-hpRNA
						NC	0.758276	1.0998	1.19912	4543.86	9294.21	8492.99
						XRCC4 shRNA	0.776086	0.954306	1.19712	1239.95	1732.48	1891.02
						RIG-I shRNA	0.538577	0.662861	0.932326	690.207	921.266	786.928
						XRCC4 shRNA+RIG-I shRNA	0.401653	0.630145	0.600862	578.03	1166.44	1285.68
					5i
							NC			XRCC4 shRNA			XRCC4 shRNA+XRCC4 WT			XRCC4 shRNA+XRCC4 ΔHD/CCD
						MOCK	0.857372	1.17748	0.990549	0.908082	0.950855	0.837885	1.06596	1.08299	0.931492	1.1524	1.10684	0.812916
						3p-hpRNA	69.2342	63.0405	64.9905	25.6448	24.7446	14.4206	59.1698	75.5926	40.5359	26.0566	23.753	25.5559
5c				5b								5f				5g

## Sheet: Fig.6
			6a
					NC			XRCC4 shRNA
				0 h	0.01906	0.021082	0.013292	0.02819	0.016261	0.021285
				6 h	1.18664	0.890495	0.94635	0.978119	0.330393	0.713101
				12 h	11.8428	13.0938	13.3224	52.6928	55.8518	55.7586
				24 h	36.2556	50.6482	55.0632	207.548	194.104	148.151
			6b
					NC			XRCC4 shRNA			XRCC4 shRNA+XRCC4 WT			XRCC4 shRNA+XRCC4 ΔHD/CCD
				0 h			0.000899502	0.000364881								0.000203
				12 h	0.845253	1.46989	0.804875	5.60168	7.82109	5.47316	1.60999	1.18372	1.3337	6.27897	7.27253	3.01009
				24 h	17.6595	15.8806	14.9857	50.5278	47.5338	52.9382	19.3983	23.4469	23.4292	45.3344	41.5262	44.0195
			6c
					NC			XRCC4 shRNA
				0 h	0.625095	0.569939	1.4579	1.00729	0.777702	1.27652
				12 h	10.8929	12.6619	13.0511	1.52477	4.64285	3.58268
				24 h	45.9149	50.5622	50.1875	11.5129	10.6555	12.1829
			6d
					NC			sh-XRCC4			sh-XRCC4+XRCC4 WT			sh-XRCC4+XRCC4 ΔHD/CCD
				0 h	0.788331	0.975098	1.30089	0.545872	1.47736	1.47091	1.64434	1.09553	1.43657	0.94789	1.28281	1.38117
				24 h	124.983	226.037	238.518	50.293	51.8937	50.5498	136.145	218.113	229.826	43.0332	92.159	98.5485
			6h
					NC			sh-XRCC4
				-IAV	8.27441e-07	1.00721e-06	1.45085e-06	9.82e-07	1.93e-06	2.82e-06
				+IAV	0.990729	0.85137	1.18557	4.26795	6.30894	4.26391
			6e
					NC PBS										sh-XRCC4 PBS										NC WSN										sh-XRCC4 WSN
				0	103.164	105.227	103.851	106.603	94.2228	90.784	97.6616	106.603	92.1596	99.7249	95.6938	105.947	107.314	95.6938	105.263	96.3773	95.6938	102.529	91.5926	103.896	109.98	107.943	103.87	97.0808	105.227	92.3286	95.0441	101.833	101.154	85.5397	104.691	102.651	95.8532	97.2128	91.0945	104.691	100.612	91.7743	109.449	101.971
				2	101.788	111.417	107.978	105.227	90.0963	101.1	110.729	99.0371	103.164	110.729	100.478	106.63	112.782	112.782	110.048	97.7444	104.58	101.162	102.529	110.048	105.906	112.016	95.723	97.0808	93.6864	88.9342	99.7963	91.6497	95.0441	101.833	98.5724	107.41	95.8532	106.05	82.9368	95.1733	95.8532	88.3752	109.449	95.1733
				4	101.788	112.792	110.041	105.227	110.729	101.1	117.607	99.0371	110.041	103.851	101.162	109.364	112.782	116.2	119.617	104.58	111.415	101.162	102.529	110.731	105.906	105.227	95.723	96.4019	93.6864	88.9342	99.7963	91.6497	98.4386	101.833	87.0156	100.612	89.0551	99.2522	82.9368	95.1733	95.8532	89.7349	98.5724	88.3752
				6	110.041	112.105	110.729	113.48	101.1	104.539	104.539	113.48	99.0371	120.358	105.947	112.782	123.035	115.516	112.098	103.213	102.529	109.364	110.048	105.947	103.191	101.154	103.87	103.87	98.4386	85.5397	88.2553	88.2553	87.5764	78.7508	77.4983	75.4589	82.257	90.4147	77.4983	84.2964	93.8137	78.1781	74.0992	82.257
				8	110.729	105.915	109.353	117.607	114.168	112.105	106.603	105.915	117.607	111.417	127.136	117.567	118.25	114.832	118.934	106.63	109.364	105.947	110.048	108.681	88.9342	80.7875	85.5397	96.4019	73.9986	78.7508	105.906	91.6497	95.723	108.622	67.981	80.8974	73.4194	80.2175	71.38	81.5772	80.2175	78.8579	67.981	82.257
				10	116.988	108.391	114.443	121.045	112.38	123.384	106.603	105.915	112.105	120.358	119.139	110.8	116.883	129.87	111.073	114.627	115.79	120.164	110.048	117.567	107.06	69.5859	94.6368	71.962	81.1948	89.6809	77.6646	94.6368	114.596	94.2295	69.3406	78.1781	72.7396	71.38	77.5663	81.6451	83.4806	73.4194	76.1387	73.4194
			6f
					NC PBS	sh-XRCC4 PBS	NC WSN	sh-XRCC4 WSN
				1	0
				2	0
				3	0
				4	0
				5	0
				6	0
				7	0
				8	0
				9	0
				10	0
				1		0
				2		0
				3		0
				4		0
				5		0
				6		0
				7		0
				8		0
				9		0
				10		0
				7			1
				7			1
				8			1
				8			1
				9			0
				9			0
				9			0
				10			0
				10			0
				10			0
				6				1
				7				1
				7				1
				7				1
				7				1
				8				1
				8				1
				8				1
				9				1
				10				1

## Sheet: Fig.S1
							S1i
S1a			S1d					EV			MAVS					S1c
								0.941018	1.01102	1.04796	0.895396	0.956655	1.03676
							S1e
								EV			RIG-I
								1.10291	1.02037	0.876724	0.81517	0.825927	0.866416
							S1m
								Mock			Poly: IC
								0.986427	0.987647	1.02592	0.472066	0.541541	0.533177
			S1f
S1b							S1n
								Mock				3p-hpRNA
								1.04193	1.06011	0.897966	0.841525	0.846168	0.983571
							S1p
								NC			RIG-I shRNA
			S1h					1.00529	1.01454	0.98017	1.05574	1.088	1.26816
							S1g
								EV			MDA5
								0.90802	1.04877	1.04321	0.845576	1.00797	0.83171
							S1k
								Mock			3p-hpRNA			3p-hpRNA+RIG-I shRNA
								0.909712	1.05316	1.03713	0.465369	0.474243	0.449884	0.994212	0.951616	0.901644
S1j				S1l
							S1t	Mock	3p-hpRNA	Mock	3p-hpRNA	Mock	3p-hpRNA	Mock	3p-hpRNA	Mock	3p-hpRNA	Mock	3p-hpRNA
								9	0	37	11	12	0	14	5	0	0	0	17
								1	1	44	71	3	14	35	50	6	7	12	14
								0	2	6	38	0	1	13	22	13	76	16	10
								1	0	43	36	0	7	4	60	3	8	4	27
								0	0	54	42	7	4	18	61	12	1	16	5
								0	4	57	40	4	2	7	11	1	6	12	20
								0	1	34	72	3	2	7	21	1	1	17	9
								0	3	44	65	2	11	6	20	13	3	13	5
								15	0	54	57	0	4	9	48	0	2	4	2
								0	2	23	47	16	11	3	47	0	4	4	32
S1o								0	0	67	40	5	0	11	30	1	3	20	18
								9	0	78	36	0	7	7	33	0	1	2	17
								1	0	41	56	6	22	1	39	1	1	5	5
								0	6	46	39	3	0	14	45	3	2	13	0
								2	2	36	58	0	2	11	40	7	4	2	14
								1	1	23	58	0	1	17	8	3	3	2	25
								2	2	40	56	2	0	12	30	3	1	4	3
								11	7	51	45	0	11	34	12	4	72	2	48
								9	2	51	47	16	2	24	48	2	0	0	12
								0	0	71	58	2	1	29	1	1	0	10	26
								13	1	26	51	11	14	32	6	1	2	1	2
								5	1	69	31	0	4	17	9	25	5	25	5
								0	0	40	36	0	0	0	3	1	1	22	33
								0	3	38	28	0	4	14	36	4	4	31	11
								0	1	30	64	0	0	7	40	16	0	11	10
								0	6	36	60	1	3	23	8	7	8	2	9
								0	0	60	27	3	15	6	44	3	0	20	20
								0	0	36	57	0	2	10	35	10	8	3	15
								8	3	47	95	1	10	0	45	0	4	4	0
								0	0	39	80	0	5	2	21	4	3	23	15
								0	0	34	50	0	4	6	37	13	4	6	3
								0	0	72	54	3	4	13	48	24	0	3	4
								0	5	36	32	3	6	11	43	1	12	8	0
								0	0	89	90	2	0	9	26	1	0	12	35
								0	0	41	44	2	6	21	0	2	2	2	19
								0	3	35	40	5	17	20	24	0	3	0	24
								0	0	44	43	6	4	26	10	0	0	0	8
								16	1	37	45	20	20	22	18	0	0	7	52
								0	5	77	23	0	4	18	1	0	52	1	13
								2	0	30	43	0	0	17	48	0	2	4	0
								0	9	59	45	4	0	24	29	1	1	8	7
								0	0	44	44	4	0	20	56	5	0	4	10
								4	0	46	35	5	17	21	0	0	1	2	5
								1	1	50	50	1	1	7	47	2	0	6	5
								0	7	42	48	6	9	19	2	3	6	16	7
								0	29	14	98	4	2	22	43	5	1	6	16
								0	1	75	33	8	5	5	52	3	5	41	5
								0	4	65	11	0	0	26	20	9	1	8	8
								2	3	34	51	4	0	23	17	3	1	4	7
								3	17	131	54	39	1	13	22	7	0	10	10
								0	0	59	29	6	5	12	89	1	0	5	16
								2	1	42	34	4	8	15	17	1	2	16	8
								0	1	33	84	2	9	3	16	2	3	0	15
								0	1	59	66	0	4	26	52	2	4	5	5
								0	1	65	27	6	5	15	74	2	0	8	12
								2	0	27	63	3	6	1	15	2	0	2	8
								8	2	13	30	6	1	8	13	1	0	4	23
								8	0	9	40	2	2	5	68	1	6	23	1
								0	0	39	40	1	9	7	42	1	7	4	6
								12	2	35	12	0	19	32	13	0	9	14	15
								2	0	34	37	11	5	25	40	5	0	23	3
								0	6	2	39	7	11	0	9	0	0	1	1
								10	0	45	22	3	2	50	43	0	2	0	19
								1	16	54	62	0	1	19	23	0	1	16	9
								1	0	13	60	0	1	1	58	5	1	4	2
								2	1	75	84	0	6	2	47	0	4	6	75
								0	0	58	53	4	5	22	51	0	2	66	89
								7	1	62	20	8	5	25	8	0	5	24	6
								0	1	47	85	4	1	19	1	4	1	16	10
								0	3	73	23	2	4	22	58	0	6	10	21
								1	2	45	45	1	5	11	52	35	0	1	4
								2	0	51	41	0	4	9	7	6	0	4	26
								2	0	18	22	7	2	7	18	39	2	30	15
								5	0	38	47	5	9	12	47	9	0	15	28
								0	0	60	55	2	7	9	44	1	14	7	12
								2	5	56	76	25	1	4	25	0	9	8	11
								1	0	9	40	0	3	31	12	3	1	4	20
								0	0	55	40	15	2	29	36	13	6	9	23
								6	0	36	35	1	1	33	45	8	5	6	24
								4	7	16	31	17	17	6	49	17	0	4	18
								0	24	58	31	3	13	8	24	27	2	6	5
								1	1	39	53	0	3	12	33	0	7	2	47
								0	7	51	42	8	3	6	30	4	12	49	7
								10	8	35	38	4	3	8	23	7	4	12	5
								0	5	12	28	2	18	31	8	11	6	12	8
								3	0	34	49	3	0	15	20	1	4	3	146
								0	0	16	39	18	1	8	17	1	4	25	33
								0	1	40	28	2	8	21	22	4	10	3	24
								0	0	61	32	0	2	10	13	1	8	6	44
								0	0	52	31	0	0	22	20	3	0	1	17
								5	13	26	63	1	6	0	34	12	0	6	25
								0	14	17	30	9	9	28	10	0	10	4	1
								4	4	39	45	8	5	20	17	28	0	4	18
								7	3	46	41	2	0	13	14	10	11	1	8
								6	6	52	55	9	15	1	39	0	20	15	0
								4	0	44	36	1	0	17	14	0	3	9	10
								17	0	47	32	2	11	3	11	0	25	5	25
								5	1	46	32	1	4	28	37	12	17	8	0
								6	5	47	33	1	8	23	14	1	15	7	0
								6	1	8	58	1	0	8	0	4	4	1	22

## Sheet: Fig.S2
S2a
							S2g
									EV			RIG-I
								NC	1.00619	1.02164	0.972167	0.572377	0.524556	0.571036	3.22607e-05
								MAVS shRNA	0.768851	1.09147	1.04488	0.511831	0.461671	0.571957	0.0127266
															0.314647
							S2e
								EV			RIG-I WT			RIG-I T347A			RIG-I K858,861A
								1.04742	0.941891	1.01069	0.386031	0.511364	0.515117	0.918627	1.13337	0.881059	1.13863	0.759748	1.14071
S2b
				S2c				S2d				S2f				S2h

## Sheet: Fig.S3
	S3a							S3c
	S3b

## Sheet: Fig.S4
S4h
						S4t												S4a		EV			RIG-I
							MOCK			MOCK			3p-hpRNA						0	106.849	100	93.1507	103.004	113.699	95.8904
							0.949235	0.988105	1.06616	47.6712	94.2295	56.6769	18.3297	22.8777	18.4578				0.5	102.74	97.2603	95.8904	92.7039	100	89.0411
						S4s													1	56.1644	54.7945	57.5343	25.7511	30.137	32.8767
							MOCK			MOCK			Poly: IC						2	38.3562	34.2466	31.5069	16.7382	13.6986	16.4384
							1.51546	1.04768	0.629832	85.7119	104.24	81.8264	32.2335	38.733	33.2409
						S4c												S4b		EV			RIG-I			XRCC4 shRNA+EV			XRCC4 shRNA+RIG-I
							NC			IFNAR2 shRNA									0	88.7892	121.076	90.1345	97.2222	92.8251	103.587	101.674	98.2063	114.35	97.9079	107.623	108.969
							0.979533	1.01068	1.01011	0.327901	0.315766	0.545203							0.5	80.7175	91.4798	104.933	83.3333	91.4798	98.2063	100.418	94.1704	91.4798	86.6109	107.623	87.444
S4i																			1	68.6099	78.0269	80.7175	47.2222	51.1211	53.8117	43.9331	47.0852	43.0493	40.1674	43.0493	53.8117
						S4m													2	53.8117	53.8117	75.3363	25	40.3588	22.87	12.5523	21.5247	10.7623	18.8285	13.4529	8.07175
							WT			RIG-I KO
							0.88251	1.0957	1.03417	2.10694	2.3394	2.31888
																		S4e		EV			RIG-I			IFNAR2 shRNA+EV			IFNAR2 shRNA+RIG-I
																			0	104.578	95.0704	100.352	102.389	100.352	103.521	100	100.352	110.915	101.98	102.465	108.803
						S4v													0.5	95.0704	84.507	80.2817	102.389	80.2817	95.0704	90	92.9577	95.0704	89.1089	91.9014	100.352
								NC			sh1-RIG-I			sh2-RIG-I					1	59.1549	63.3803	55.9859	40.9556	31.6901	34.8591	82	92.9577	88.7324	49.505	52.8169	57.0423
							0h	0.798554	1.08834	1.15063	3.66411	3.58937	3.50551	0.994043	1.10644	1.24278			2	26.4084	27.4648	21.1268	12.2867	11.6197	16.9014	45	46.4789	33.8028	15.8416	31.6901	17.9578
							2 h	573.868	556.268	510.572	554.74	527.633	549.403	628.139	608.529	531.547
																		S4d		EV			RIG-I			IFNAR2 shRNA+EV			IFNAR2 shRNA+RIG-I
																			0	98.7805	97.561	103.659	97.9079	100.418	101.674	98.6111	97.2222	104.167	94.9367	101.266	103.797
S4k						S4w													0.5	81.4815	90	77.6471	80.7692	70	77.7778	92.9577	95.7143	88	80	70	87.8049
NC	sh1-RIG-I	sh2-RIG-I	NC	sh1-RIG-I	sh2-RIG-I			EV			RIG-I								1	65.4321	77.5	74.1176	41.0256	41.25	50.6173	83.0986	91.4286	85.3333	70.6667	56.25	60.9756
23	1	28	5	0	2		0 h	0.969219	1.14896	0.897988	1.07734	1.08799	0.91259						2	39.5062	35	43.5294	12.8205	10	24.6914	61.9718	55.7143	70.6667	20	30	35.3659
25	21	37	10	12	1		2 h	465.298	492.726	444.737	526.322	515.17	451.829
36	32	22	7	4	14
17	15	16	9	5	11													S4f		MOCK			3p-hpRNA			3p-hpRNA+RIG-I shRNA
24	18	32	4	8	11	S4u													0	101.423	96.0854	102.491	101.538	96.9231	101.538	103.03	95.9596	101.01
16	23	15	12	0	14			MOCK			3p-hpRNA								0.5	81.0526	82.2222	78.125	70	70.4762	77.2727	81.3725	83.1579	68
27	50	15	20	21	7		0 h	1.21695	0.805882	1.01966	0.841435	0.705451	0.660845						1	61.0526	66.6667	73.9583	60.9091	40.9524	50.9091	70.5882	56.8421	64
28	20	23	15	31	4		2 h	697.549	624.019	651.749	676.86	661.574	515.83						2	40	51.1111	53.125	15.4545	10.4762	25.4545	30.3922	50.5263	43
27	31	26	10	8	28
43	24	15	5	6	8
29	26	3	0	0	15	S4x												S4g		MOCK			3p-hpRNA			XRCC4 shRNA+MOCK			XRCC4 shRNA+3p-hpRNA
24	1	33	11	4	10			WT				RIG-I KO							0	98.7013	103.896	97.4026	97.2222	95.8333	106.944	101.674	91.6318	106.695	97.9079	100.418	101.674
22	19	24	22	4	0			0.936074	1.30433	0.906991	0.903031	2.03505	1.8454	1.67644	1.8262				0.5	90.7895	96.25	88	90	79.7101	85.7143	80.2469	69.863	87.0588	80.7692	70	87.6543
2	20	32	10	2	3														1	85.5263	71.25	74.6667	51.4286	71.0145	61.039	40.7407	50.6849	45.8824	41.0256	36.25	40.7407
9	25	44	10	7	9														2	50	65	42.6667	30	17.3913	20.7792	19.7531	9.58904	11.7647	8.97436	15	12.3457
22	18	34	12	5	1	S4r
21	11	28	0	5	0			EV				RIG-I
15	5	25	0	3	6		NC	1.04252	1.01777	0.996851	0.945458	0.522437	0.474409	0.523493	0.474612
21	33	14	0	1	2		MAVS shRNA	1.17833	1.0087	1.03899	1.01234	0.616601	0.844819	0.542788	0.577534
23	17	30	0	5	1
30	19	42	0	3	3
10	24	21	0	1	11
30	14	22	0	2	5
24	24	24	0	5	7	S4q
17	32	26	0	25	16			EV			RIG-I
27	38	23	0	1	0			83.7808	100.345	83.7903	51.3473	55.1984	50.0208
29	19	12	0	12	0
58	33	20	0	3	13	S4l
25	21	31	0	14	1			WT				RIG-I KO
10	23	35	0	10	0			1.04402	0.969026	1.01183	0.975121	1.64908	2.24886	2.28077	1.81067
15	18	25	0	9	0
27	34	7	0	2	11
17	12	23	0	9	5	S4o	WT	RIG-I KO	WT	RIG-I KO
30	19	17	0	6	0		22	9	7	0
18	32	31	0	8	2		14	25	32	0
23	38	36	0	17	7		30	29	22	4
27	9	40	0	0	5		20	62	3	3
44	26	11	0	14	0		14	35	0	0
21	19	29	0	29	3		8	22	20	1
12	19	7	0	25	2		29	42	1	1
21	0	17	0	5	7		33	2	5	4
30	0	24	0	4	0		5	53	0	4
15	0	18	0	14	0		7	49	42	13
24	0	22	0	6	2		40	35	0	1
24	0	23	0	0	0		3	9	4	3
6	0	30	4	3	0		33	13	25	7
25	0	11	12	9	7		37	32	15	33
38	0	28	35	0	0		16	47	0	1
42	0	16	17	27	1		6	31	28	0
13	26	37	8	10	4		45	36	14	5
33	21	10	6	3	8		37	38	0	0
34	17	22	24	7	10		8	34	3	3
38	0	16	21	0	2		12	32	4	1
39	11	19	10	0	0		37	22	0	1
7	29	6	0	1	0		61	19	0	1
24	1	25	3	0	0		24	54	3	1
14	18	12	4	0	2		32	40	30	1
19	25	42	36	0	3		56	3	13	1
27	0	13	14	5	0		26	15	1	2
25	0	33	7	0	14		48	19	1	22
38	40	20	8	0	0		41	18	2	1
39	24	16	1	0	2		57	14	38	0
24	16	8	25	4	6		21	22	1	4
12	23	35	10	1	0		19	28	1	3
9	0	33	38	0	6		7	50	6	1
20	30	40	0	2	3		13	31	25	0
31	46	17	6	4	6		21	12	3	9
28	21	40	11	0	8		20	31	3	1
9	36	26	8	0	0		42	22	8	1
6	112	15	30	1	3		26	35	15	2
21	24	38	4	5	8		59	41	13	2
36	28	18	40	4	4		26	16	4	1
38	30	14	6	0	0		16	19	18	3
31	13	26	4	0	10		16	26	1	0
15	40	23	0	7	1		25	32	23	0
28	21	33	30	1	3		17	47	0	4
24	35	31	25	0	1		21	34	0	0
7	11	38	0	1	11		26	12	5	0
55	28	28	0	0	9		7	37	3	7
36	38	38	0	0	10		28	31	2	9
21	28	11	25	2	3		27	38	4	6
29	6	13	4	0	5		44	16	2	3
22	9	13	7	3	7		19	25	35	4
16	5	25	11	0	15		60	46	30	1
22	54	26	9	0	0		30	13	39	1
27	31	62	15	0	6		36	20	19	1
24	18	32	25	1	3		25	23	6	1
41	25	16	10	6	0		49	55	0	1
2	24	8	10	0	1		30	45	1	2
12	18	21	34	5	2		44	9	46	1
42	34	30	7	9	0		18	94	54	4
20	29	38	7	0	0		25	23	6	4
0	19	37	9	3	0		39	13	0	1
3	19	10	6	8	0		44	28	5	9
20	39	45	3	0	2		37	12	2	1
22	19	23	21	4	3		30	22	0	1
31	24	40	7	9	1		53	39	2	1
37	24	39	5	7	0		43	34	45	2
12	37	14	24	0	0		7	21	1	3
13	30	22	6	1	3		39	27	28	6
							25	20	0	4
							52	34	0	0
							30	36	5	7
							22	45	1	3
							9	48	8	1
							13	62	15	2
							27	41	4	0
							28	35	18	4
							31	44	2	5
							15	42	12	0
							22	54	3	3
							35	39	2	3
							39	37	1	4
							42	27	2	0
							20	32	0	4
							32	77	3	4
							45	14	1	12
							46	32	10	40
							37	23	0	2
							36	26	0	1
							48	10	0	3
							5	18	0	3
							47	37	2	20
							17	16	2	8
							31	39	22	6
							14	17	7	1
							21	17	1	0
							38	43	16	2
							30	30	13	9
							12	12	3	4
							35	29	33	0
							11	22	13	0
							53	27	7	0

[truncated: 2 more sheets: Fig.S5, Fig.S6]
